# Supplementary material for: Green Synthesis of TiO2 Nanoparticles Using Natural Marine Extracts for Antifouling Activity
Source: Mar Drugs. 2023 Jan 19;21(2):62. doi: 10.3390/md21020062 (PMC9962051; doi:10.3390/md21020062)
Supplement: Supplementary file 1 [file marinedrugs-21-00062-s001.zip]

Archive with 2 entries (1 files):
- marinedrugs-2136950-supplementary/
- marinedrugs-2136950-supplementary/marinedrugs-2136950-supplementary.pdf
